# Supplementary material for: The Sequence Characteristics and Binding Properties of the Odorant-Binding Protein 2 of Euplatypus parallelus to Semiochemicals
Source: Int J Mol Sci. 2023 Jan 15;24(2):1714. doi: 10.3390/ijms24021714 (PMC9863716; doi:10.3390/ijms24021714)
Supplement: Supplementary file 1 [file ijms-24-01714-s001.zip › Table S1.xlsx]

## Sheet: Sheet1
Table S1. OBP information taken for sequence alignment and phylogenetic analysis
Code	Name	Species	Accession number	Amino acid sequence
LoryOBP	odorant binding protein	Lissorhoptrus oryzophilus	AHE13793.1	MNALVKLSVIFMVICVISCQDFTEEQRKKIIQNRQECINSTKVNPELIEKADLGEFSEDPALKCFTKCFYQKAGFVNDKGEVQKDVVEAKLPPQADKKKALEIVDKCQMKGKDPCETVYLIHKCYFEHTHPELKNKKVESSSDKGSQEKTN
PtsuOBP15	odorant binding protein 15	Pagiophloeus tsushimanus	UWL63305.1	MNNLLKVSIVFAVVSVISCQDFTEEQRKKIIENRQECIDETKVNPELIEKADLGEFSDDPALKCFTKCFYQKAGFVNDKGEVQKDVVEAKLPSQADKKKALEIVDKCEVKGKDVCETVYLIHKCYFEHTHPELQENKDEASGKDEKKEEKKA
DadjOBP13b	odorant binding protein 13b	Dendroctonus adjunct	QKV34994.1	MRNLLKLSIAFAVVSVISCQDFTEEQRKKIIENRQQCIEETKVNPDLIEKADLGDFAEDQALKCFTKCFYQKAGFVNDKGEVQKDVVEAKLPPQADKKRALEIVDKCALKGKDACETVYLIHKCYFEHTHPEADEKSAKDGKSDEKKA
DponGOBP56d	general odorant-binding protein 56d	Dendroctonus ponderosae	XP_019758050.1	MSNLLKLSIAFAVVSVISCQDFTEEQRKKIIENRQQCIEETKVNPDLIEKADLGDFAEDQALKCFTKCFYQKAGFVNDKGEVQKDVVEAKLPPQADKKRALEIVDKCALKGKDACETVYLIHKCYFEHTHPEADEKTAKDGKSEEKKA
AgraOBP56d	odorant binding protein 56d	Anthonomus grandis	XP_050305821.1	MNNLLRVSIVLAVVSAISCQDFTEEQRKRIIENRQECIKETKVNPELIERADLGEFTEDESLKCFTKCFYQKAGFVNDKGEVQRDVIEEKLPAGADKKKALEIVDKCKAEGKNACETVYLVHKCYFEHTHPELQKQEAVTEAPKEEKKE
RferOBP7	odorant binding protein 7	Rhynchophorus ferrugineus	ANE37551.1	MNGLLKVSVLVIVVSAISCQEFTEEQKKKILENRKQCIEETKVNPELIEKADQGNFVDDNSLKCFTKCFYQKAGFVNDEGEVQLDVVKAKLPPQADKEQALAIVEKCKIKGKDACDTVYLIHKCYFEHTHPELFKKDEPKKEEKKA
SzeaOBP24	odorant binding protein 24	Sitophilus zeamais	QCT83278.1	MNGLLKVIVLVIVVSAVSCQDFSEEQRKKIIENRQKCIEETKVKPELIEKADQGEFTDDAALKCFTKCFYQKAGFVNDDGEVQIDVVKAKLPPEADKEKALAIVEDCKIKGKDACETVYLIHKCYFEHTHPDLNKKEGDEKNEKSEKSEKKEEKKE
SoryGOBP56d	general odorant-binding protein 56d	Sitophilus oryzae	XP_030764824.1	MNGLLKVIVLVIVVSAVSCQDFSEEQRKKIIENRQKCIEETKVKPELIEKADQGEFTDDAALKCFTKCFYQKAGFVNDDGEVQIDVVKAKLPPEADKEKALAIVEDCKIKGKDACETVYLIHKCYFEHTHPDLNKKEGDEKNEKSEKSEKSEKSEKKEEKKE
EparOBP2	odorant binding protein 2	Euplatypus parallelus	OQ160971	MNALLKVSFLILVFTISMITSQDFTEEQRKQIIQNRQECIAETKVNPDLIEKADQGDFSEDDTLKCFTKCFYQKAGFVNENGEVQLEVIKDKLPAQADREKALEIVEKCKMEGKDPCDTVYLIHKCYFEHTHVKLENATDAAKETKS
CforOBP	odorant binding protein	Cylas formicarius	QFO46779.1	MKRLLVIVVVSAIFAVGFCQDFTEEQKKRIIQNRQECVAETKVDPILIEKADLGEFPEDEKLKCFTKCFYQKAGFVNDKGEVQLDVVKAKIPTEADREQALKIVAKCQLKGKDPCETVYLIHKCYYTHTHPVATEEPAAKEKPNKTE
TmolOBP4	odorant binding protein 4	Tenebrio molitor	AJM71478.1	MKVVAAVLLVALAGLSAQQDPDDQARIQKIRKYREECIAETQVDPVLIDRADNGDFTDDPKLKCFSKCFYQKAGFVAENGDLLLDVIKAKIPKETDREKALGIIDKCKDLKGADSCETVYLVHKCYFERSYLDKKEQN
TcasGobp56d	general odorant-binding protein 56d	Tribolium castaneum	XP_975684.1	MKTVAVLLFLALAACTKQEDDDRQETIRQYRDDCIAETKVDPALIDRADNGDFTDDAKLQCFSKCFYQKAGFVSETGDLLFDVIKDKIPKEANREKALAIIDKCKELKGADSCETVYLVHKCYFLHSYGTDKKTE
XquaOBP24	odorant binding protein 24	Xylotrechus quadripes	AXO78402.1	MKVVATVAVIVVFSVATSGQNYSDEERKRILKNREDCVAETKVDPELIDRADKGDFVDDDKLKCFTKCFYQKAGFVTETGDLLIETIKAKIPSNIDKEKALEIIEKCKQKGKD
SbifOBP	odorant binding protein	Semanotus bifasciatus	UTN00836.1	MRGIATTAVLVLALSAVTLGQNYSDEEKKRIIKNREECIAETKVNPELIDRADSGDFVDDDKLKCFTKCFYQKAGFVTEAGALLLDTIKAKIPANIDKEKALQVIEKCQQQGKDACETVYLVHKCYFLHTHLPEPKVEESKADGLAPAASDVPSQKESKNETKTETKSESQTEAKKP
MaltOBP14	odorant binding protein 14	Monochamus alternatus	AIX97029.1	MKVFATVAVVVVVLVACCIGQTYTEEERERIRKNREDCIIETKVDSNLITRADAGDFVDDDKLKCFTKCFYQKAGFVTENGELLLDVIKAKIPASVDKERAVKVVEDCKQTGKDACETVYLIHKCYFEYTQRNNLNKTPEKVEEAEKAAQSETQTEAQKETATESKA
AchiOBP	odorant binding protein	Anoplophora chinensis	AUF72954.1	MKVFATVAVVVVVLVVCCTGQTYTEEERERIRKNREDCITETKVDPNLITRADAGDFVDDDKLKCFTKCFYQKAGFVTENGELLLDVIKAKIPASVDKERAVKVVENCKQTGKDACETVYLIHKCYFEYTQRNNLNKTPENAETATEAQAEAKTEAPKESTTKSKA
AglaGOBP56d	general odorant-binding protein 56d	Anoplophora glabripennis	XP_018565057.1	MKVFATVAVVVVVLVVCCTGQTYTEEERERIRKNREDCITETKVDPNLITRADAGDFVDDDKLKCFTKCFYQKAGFVTEDGELLLDVIKAKIPASVDKERAVKVVENCKQTGKDACETVYLIHKCYFEYTQRNNLNKTPENAETATEAQTEAKTEAQKESTTKSKA
OtauGOBP56d	general odorant-binding protein 56d	Onthophagus taurus	XP_022913987.1	MATINWVLSAALLLCLSWGTVLTETSTDKVHKKVCIRESEVNPSLVEKAFDGDFADNRELKCFFRCYHVESGFMNDKGEIQTDKIKAKIPSKVDKRVIGQAIDSCRSIKGSDSCETAYKLQKCLHEKKIDFVGV
